# Supplementary material for: Hypoxia-Induced Histone Lactylation Drives Cisplatin Resistance in Bladder Cancer by Promoting RBM15-Dependent m6A Methylation of IGFBP3
Source: Research (Wash D C). 2025 Nov 5;8:0970. doi: 10.34133/research.0970 (PMC12586852; doi:10.34133/research.0970)
Supplement: Supplementary 1 — Figs. S1 to S7 Tables S1 to S3 [file research.0970.f1.zip]

Archive with 9 entries (9 files):
- FIGURE S1.tif
- FIGURE S2.tif
- FIGURE S3.tif
- FIGURE S4.tif
- FIGURE S5.tif
- FIGURE S6.tif
- FIGURE S7.tif
- research.0970f1.docx
- Supplementary tables and figures.docx
